# Supplementary material for: Targeting Neuroinflammation and Cognitive Decline: First-in-Class Dual Butyrylcholinesterase and p38α Mitogen-Activated Protein Kinase Inhibitors
Source: J Med Chem. 2025 Aug 8;68(16):17378–411. doi: 10.1021/acs.jmedchem.5c00933 (PMC12406203; doi:10.1021/acs.jmedchem.5c00933)
Supplement: Supplementary file 2 [file jm5c00933_si_002.csv]

Compound_ID	SMILES	hAChE RA at 100 µM (%) or IC50 (?M)	hBChE RA at 100 µM (%) or IC50 (?M)	hp38? MAPK RA at 100 µM (%) or IC50 (?M)
27	FC1=CC(F)=CC=C1OC2=C(C(OC)=O)C=C3C(C=NN3CC4CCCCC4)=C2	81.1 ± 2.3%	76.6 ± 11.7%	0.330 ± 0.158
72	CC(C)CN1N=CC2=CC(OC3=C(F)C=C(F)C=C3)=C(C(NCCN(C)C)=O)C=C21	53.8 ± 2.6%	12.01 ± 1.95	0.132 ± 0.042
73	O=C(NCCN(C)C)C1=C(OC2=CC=C(F)C=C2F)C=C(C=NN3CC4CC4)C3=C1	83.94 ± 28.93	10.46 ± 1.51	0.362 ± 0.139
74	FC(C=C(F)C=C1)=C1OC2=C(C(NCCCN(C)C)=O)C=C3C(C=NN3CC4CC4)=C2	109.6 ± 38.4	8.68 ± 1.83	0.096 ± 0.011
75	O=C(NCCN(C)C)C1=C(OC2=CC=C(F)C=C2F)C=C(C=NN3CC4CCCCC4)C3=C1	64.40 ± 24.49	2.895 ± 0.446	0.142 ± 0.079
76	FC(C=C(F)C=C1)=C1OC2=C(C(NCCCN(C)C)=O)C=C3C(C=NN3CC4CCCCC4)=C2	51.4 ± 1.7%	2.622 ± 0.749	0.108 ± 0.007
78	FC1=CC(F)=CC=C1OC2=C(C(NCCN3CCCC(OC)C3)=O)C=C4C(C=NN4CC5CCCCC5)=C2	*23.4 ± 1.9%	5.219 ± 1.547	0.744 ± 0.191
79	FC1=CC(F)=CC=C1OC2=C(C(NCCN3CCCC(COC)C3)=O)C=C4C(C=NN4CC5CCCCC5)=C2	*11.6 ± 1.3%	3.599 ± 0.825	0.379 ± 0.126
80	FC1=CC(F)=CC=C1OC2=C(C(NCCN3CCOCC3)=O)C=C4C(C=NN4CC5CCCCC5)=C2	51.9 ± 1.7%	5.219 ± 1.547	0.744 ± 0.191
81	FC1=CC(F)=CC=C1OC2=C(C(NCCN3C=CC=C3)=O)C=C4C(C=NN4CC5CCCCC5)=C2	58.7 ± 3.6%	80.0 ± 4.0	75.8 ± 2.7
82	FC1=CC(F)=CC=C1OC2=C(C(NCCN3C=NC=C3)=O)C=C4C(C=NN4CC5CCCCC5)=C2	65.1 ± 2.5%	18.73 ± 6.10	0.218 ± 0.017
83	FC(C=C(F)C=C1)=C1OC2=C(C(NCCN(C)C)=O)C=C3C(C=NN3C4C=CCCC4)=C2	52.9 ± 2.7%	8.352 ± 1.671	0.088 ± 0.02
84	FC(C=C(F)C=C1)=C1OC2=C(C(NCCN(C)C)=O)C=C3C(C=NN3CC4CCC4)=C2	51.9 ± 0.5%	6.407 ± 0.565	0.142 ± 0.02
85	FC(C=C(F)C=C1)=C1OC2=C(C(NCCN(C)C)=O)C=C3C(C=NN3CCC(C)C)=C2	51.1 ± 1.4%	2.698 ± 0.558	0.189 ± 0.073
86	O=C(NCCN(C)C)C1=C(OC2=C(F)C=C(F)C=C2)C=C(C=NN3CC4=CC=CC=C4)C3=C1	a43.1 ± 1.1%	3.947 ± 1.508	0.739 ± 0.400
87	O=C(NCCN(C)C)C1=C(OC2=CC=C(F)C=C2F)C=C(C=NN3)C3=C1	80.4 ± 2.9%	66.48 ± 21.75	6.03 ± 0.92
88	FC(C=C1)=CC=C1OC2=C(C(NCCN(C)C)=O)C=C3C(C=NN3CC(C)C)=C2	71.3 ± 4.7	6.382 ± 0.511	0.276 ± 0.015
89	O=C(NCCN(C)C)C1=C(OC2=CC=CC3=C2C=CC=C3)C=C(C=NN4CC(C)C)C4=C1	61.28 ± 22.46	10.56 ± 1.06	0.9 ± 0.3%
90	O=C(NCCN(C)C)C1=C(OC2=CC=C3C(C=CC=C3)=C2)C=C(C=NN4CC(C)C)C4=C1	116.1 ± 27.8	11.48 ± 2.00	9.5 ± 0.6%
91	O=C(NCCN(C)C)C1=C(OC2=CC=C(OC)C=C2)C=C(C=NN3CC(C)C)C3=C1	75.2 ± 3.8%	54.1 ± 1.3%	0.9 ± 0.3%
92	CC(C)CN1N=CC2=CC(SC3=C(F)C=C(F)C=C3)=C(C(NCCN(C)C)=O)C=C21	62.8 ± 3.0%	2.253 ± 0.332	0.053 ± 0.017
93	CC(C)CN1N=CC2=CC(S(C3=C(F)C=C(F)C=C3)(=O)=O)=C(C(NCCN(C)C)=O)C=C21	98.0 ± 2.7%	77.6 ± 3.1%	5.9 ± 0.2%
94	CC(C)CN1N=CC2=CC(CC3=C(F)C=C(F)C=C3)=C(C(NCCN(C)C)=O)C=C21	69.0 ± 4.0%	0.652 ± 0.112	0.377 ± 0.123
95	FC1=CC(F)=CC=C1CC2=C(C(NCCN(C)C)=O)C=C3C(C=NN3CC4CCCCC4)=C2	53.4 ± 0.8%	0.772 ± 0.057	0.191 ± 0.021
96	CN1N=CC2=CC(CC3=C(F)C=C(F)C=C3)=C(C(NCCN(C)C)=O)C=C21	78.8 ± 3.1%	4.118 ± 0.969	88.2 ± 5.0 %
97	FC(C=C(F)C=C1)=C1OC2=CC3=CN(CC(C)C)N=C3C=C2C(NCCN(C)C)=O	51.8 ± 1.6%	16.24 ± 4.87	5.79 ± 0.88
98	O=C(NCCN(C)C)C1=CC2=NN(CC3CC3)C=C2C=C1OC4=CC=C(F)C=C4F	56.2 ± 4.0%	27.05 ± 8.06	70.2 ± 4.6%
99	FC(C=C(F)C=C1)=C1OC2=CC3=CN(CC4CCCCC4)N=C3C=C2C(NCCN(C)C)=O	28.94 ± 8.16	0.167 ± 0.0203	6.776 ± 2.848
100	O=C(NCCCN(C)C)C1=CC2=NN(CC3CCCCC3)C=C2C=C1OC4=C(F)C=C(F)C=C4	41.93 ± 13.85	0.499 ± 0.045	16.24 ± 2.97
101	O=C(NCCN1CCCC(OC)C1)C2=CC3=NN(CC4CCCCC4)C=C3C=C2OC5=C(F)C=C(F)C=C5	51.8 ± 1.6%	0.184 ± 0.0310	94.3 ± 2.4%
102	O=C(NCCN1CCCC(COC)C1)C2=CC3=NN(CC4CCCCC4)C=C3C=C2OC5=C(F)C=C(F)C=C5	50.7 ± 3.1%	0.021 ± 0.0019	92.7 ± 25.3%
103	O=C(NCCN1CCOCC1)C2=CC3=NN(CC4CCCCC4)C=C3C=C2OC5=C(F)C=C(F)C=C5	78.3 ± 2.1%	10.76 ± 2.072	66.8 ± 5.9%
104	O=C(NCCN1C=CC=C1)C2=CC3=NN(CC4CCCCC4)C=C3C=C2OC5=C(F)C=C(F)C=C5	67.6 ± 2.3%	34.4 ± 1.5%	81.2 ± 6.6%
105	O=C(NCCN1C=NC=C1)C2=CC3=NN(CC4CCCCC4)C=C3C=C2OC5=C(F)C=C(F)C=C5	55.4 ± 1.3%	0.066 ± 0.0089	19.49 ± 2.87
106	O=C(NCCN(C)C)C1=CC2=NN(CC3=CC=CC=C3)C=C2C=C1OC4=C(F)C=C(F)C=C4	102.6 ± 36.4	1.005 ± 0.133	59.8 ± 4.7%
107	FC(C=C1)=CC=C1OC2=CC3=CN(CC(C)C)N=C3C=C2C(NCCN(C)C)=O	57.6 ± 2.2%	21.91 ± 5.74	89.3 ± 2.9%
108	O=C(NCCN(C)C)C1=CC2=NN(CC3CCCCC3)C=C2C=C1CC4=C(F)C=C(F)C=C4	96.49 ± 35.9%	0.748 ± 0.0764	91.0 ± 1.7%
109	FC(C=C(F)C=C1)=C1OC2=CC3=CN(C)N=C3C=C2C(NCCN(C)C)=O	81.4 ± 7.5%	1.062 ± 0.97	89.6 ± 13.6%
